# Supplementary material for: Deciphering waste bound nitrogen by employing psychrophillic Aporrectodea caliginosa and priming of coprolites by associated heterotrophic nitrifiers under high altitude Himalayas
Source: Sci Rep. 2022 Jun 10;12:9556. doi: 10.1038/s41598-022-12972-1 (PMC9187671; doi:10.1038/s41598-022-12972-1)
Supplement: Supplementary file 1 — Supplementary Information. [file 41598_2022_12972_MOESM1_ESM.xlsx]

## Sheet: NH4
		Ammonium µ-Ng¯1 D.W cast		GS					GS control					GM					GM control
Time		Garden soil	Column1	Column2	Column3	Column4		Column5	Column6	Column7	Column8	Goat Manure	Column9	Column10	Column11	Column12		Column13	Column14	Column15	Column16
	1sample	2nd sample	3rd sample	Means	SD	1sample	2nd sample	3rd sample	Means	SD	1sample	2nd sample	3rd sample	Mean	SD	1sample	2nd sample	3rd sample	Mean	SD
1st week	38.15	37.55	37.14	37.6133	0.50797	37.72	36.6	35.33	36.55	1.19578	44.33	43.55	45.55	44.4767	1.00803	12.5	14.15	15.9	14.1833	1.70025	44.4767
2nd week	55.14	56.7	58.65	56.83	1.75861	46.6	47	48.12	47.24	0.787909	62.45	63.14	64.13	63.24	0.844452	26.4	27.13	27.45	26.9933	0.538176
3rd week	60.43	61.7	62.78	61.6367	1.17628	50.25	53.99	55.44	53.2267	2.67788	75.88	73.78	76.95	75.5367	1.61265	35.7	33.22	35.59	34.8367	1.40115
4th week	67.65	65.5	64.35	65.8333	1.67506	57.75	58.22	57.1	57.69	0.562406	84.55	82.45	81.44	82.8133	1.58652	37.4	37.09	39.58	38.0233	1.35699
5th week	46.58	47.73	48.9	47.7367	1.16001	49.21	48.33	50.5	49.3467	1.09144	85.5	87.33	86.15	86.3267	0.927703	36.25	35.55	35.12	35.64	0.570351
6th week	25.12	26.2	26.25	25.8567	0.638462	33.1	35.5	36.65	35.0833	1.81131	79.35	80.75	81.45	80.5167	1.06927	24.7	23.35	24.25	24.1	0.687386
		For Graph
			Garden soil	SD	Control	SD	HG manure	SD	Control			F-Test Two-Sample for Variances
		1st week	37.6133	0.50797	36.55	1.19578	44.4767	1.00803	14.1833	1.70025
		2nd week	56.83	1.75861	47.24	0.787909	63.24	0.844452	26.9933	0.538176			HG manure	Control
		3rd week	61.6367	1.17628	53.2267	2.67788	75.5367	1.61265	34.8367	1.40115		Mean	72.1517	28.9628
		4th week	65.8333	1.67506	57.69	0.562406	82.8133	1.58652	38.0233	1.35699		Variance	248.271	81.4278
		5th week	47.7367	1.16001	49.3467	1.09144	86.3267	0.927703	35.64	0.570351		Observations	6	6
		6th week	25.8567	0.638462	35.0833	1.81131	80.5167	1.06927	24.1	0.687386		df	5	5
												F	3.04898
												P(F<=f) one-tail	0.123271
		t-Test: Two-Sample Assuming Unequal Variances										F Critical one-tail	5.05033
			Garden soil	Control
		Mean	49.2511	46.5228		F-Test Two-Sample for Variances						t-Test: Two-Sample Assuming Unequal Variances
		Variance	234.169	81.691
		Observations	6	6			Variable 1	Variable 2					HG manure	Control
		Hypothesized Mean Difference	0			Mean	49.2511	46.5228				Mean	72.1517	28.9628
		df	8			Variance	234.169	81.691				Variance	248.271	81.4278
		t Stat	0.376033			Observations	6	6				Observations	6	6
		P(T<=t) one-tail	0.358334			df	5	5				Hypothesized Mean Difference	0
		t Critical one-tail	1.85955			F	2.86652					df	8
		P(T<=t) two-tail	0.716668			P(F<=f) one-tail	0.136265					t Stat	5.82625
		t Critical two-tail	2.306			F Critical one-tail	5.05033					P(T<=t) one-tail	0.000196619
												t Critical one-tail	1.85955
												P(T<=t) two-tail	0.000393238
												t Critical two-tail	2.306

## Sheet: NO3
	Time		Garden soil				Garden soil control						G manure					GM control
		samp1	samp2	samp3	Mean	SD	samp1	samp2	samp3	Mean	SD	samp1	samp2	samp3	Mean	SD	samp1	samp2	samp3	Mean	SD
	1st week	9.75	7.33	8.05	8.37667	1.24263	5.5	8.2	6.2	6.63333	1.40119	19.55	22.22	24.33	22.0333	2.39546	14.45	15.2	13.1	14.25	1.06419
	2nd week	32.45	33.44	35.1	33.6633	1.33904	26.4	28.9	29.66	28.32	1.70564	38.14	38.45	41.45	39.3467	1.82812	22.8	23.4	25.26	23.82	1.28265
	3rd week	58.88	55.4	57.15	57.1433	1.74001	48.2	53.44	49.3	50.3133	2.76307	62.5	65.55	67.89	65.3133	2.70278	29.36	31.33	30.55	30.4133	0.992085
	4th week	69.4	72.15	73.56	71.7033	2.11566	58.75	59.88	58.47	59.0333	0.746481	78.55	82.33	83.44	81.44	2.56361	32.45	30.2	32.4	31.6833	1.28485
	5th week	79.2	77.2	75.7	77.3667	1.75594	51.12	48.1	49.34	49.52	1.51803	86.5	88.45	86.66	87.2033	1.0826	24.21	25.3	25.33	24.9467	0.638148
	6th week	81.52	82.33	81.58	81.81	0.451331	27.3	28.2	25.33	26.9433	1.46787	88.35	92.05	90.2	90.2	1.85	18.22	19.5	20.15	19.29	0.981988
			For Graph
				Garden soil	SD	GS-Control	SD	G Manure	SD	GM-Control	SD			F-Test Two-Sample for Variances
			1st week	8.37667	1.24263	6.63333	1.40119	22.0333	2.39546	14.25	1.06419
			2nd week	33.6633	1.33904	28.32	1.70564	39.3467	1.82812	23.82	1.28265				HG Manure	Control
			3rd week	57.1433	1.74001	50.3133	2.76307	65.3133	2.70278	30.4133	0.992085			Mean	64.2561	24.0672
			4th week	71.7033	2.11566	59.0333	0.746481	81.44	2.56361	31.6833	1.28485			Variance	779.862	43.6625
			5th week	77.3667	1.75594	49.52	1.51803	87.2033	1.0826	24.9467	0.638148			Observations	6	6
			6th week	81.81	0.451331	26.9433	1.46787	90.2	1.85	19.29	0.981988			df	5	5
														F	17.8611
														P(F<=f) one-tail	0.00331858
		F-Test Two-Sample for Variances												F Critical one-tail	5.05033
						t-Test: Two-Sample Assuming Unequal Variances
			Garden soil	Control
		Mean	55.0106	36.7939			Garden soil	Control
		Variance	826.325	383.564		Mean	55.0106	36.7939						t-Test: Two-Sample Assuming Unequal Variances
		Observations	6	6		Variance	826.325	383.564
		df	5	5		Observations	6	6							HG Manure	Control
		F	2.15433			Hypothesized Mean Difference	0							Mean	64.2561	24.0672
		P(F<=f) one-tail	0.209746			df	9							Variance	779.862	43.6625
		F Critical one-tail	5.05033			t Stat	1.28284							Observations	6	6
						P(T<=t) one-tail	0.1158							Hypothesized Mean Difference	0
						t Critical one-tail	1.83311							df	6
						P(T<=t) two-tail	0.231599							t Stat	3.43039
						t Critical two-tail	2.26216							P(T<=t) one-tail	0.00698225
														t Critical one-tail	1.94318
														P(T<=t) two-tail	0.0139645
														t Critical two-tail	2.44691

## Sheet: Denitrifcation
			Effect of substrate source on denitrification (ng-N g-1 per day) rates of castings of A. caligonosa
		Column1	Column2	Column3	Column4	Column5	Column6	Column7	Column8	Column9	Column10	Column11	Column12	Column13	Column14	Column15	Column16	Column17	Column18	Column19	Column20	Column21
		Substartes	Garden soil			Mean	SD	Garden soil control			Means	SD	Goat Manure			Mean	SD	GM control			Mean	SD
		1st week	5.22	4.85	5.2	5.09	0.208087	4.03	3.77	4.35	4.05	0.290517	6.56	6.45	8.77	7.26	1.30885	5.2	4.13	4.55	4.62667	0.539104
		2nd week	15.12	17.24	16.24	16.2	1.06057	12.6	11.86	10.95	11.8033	0.826458	15.34	14.55	16.14	15.3433	0.795005	5.4	5.16	5.89	5.48333	0.372066
		3rd week	20.5	20.65	20.14	20.43	0.262107	15.72	16.45	17.13	16.4333	0.705148	26.3	25.33	27.26	26.2967	0.965004	5.9	6.11	6.65	6.22	0.386911
		4th week	22.6	22.13	22.55	22.4267	0.258134	19.33	17.7	19.38	18.8033	0.955842	28.43	29.23	28.15	28.6033	0.560476	4.4	4.25	4.05	4.23333	0.175594
		5th week	19.85	20.75	19.95	20.1833	0.493288	18.88	17.92	18.18	18.3267	0.496521	29.11	28.15	29.18	28.8133	0.575529	3.7	3.22	3.14	3.35333	0.302875
		6th week	16.55	17.13	16.17	16.6167	0.48346	14.55	14.42	14.85	14.6067	0.22053	20.15	21.25	19.19	20.1967	1.03079	3.02	3.21	3.05	3.09333	0.102144
				Time	Garden soil	SD1	Control	SD2	HG Manure	SD3	Control	SD4		t-Test: Two-Sample Assuming Unequal Variances
				1st week	5.9	0.208087	4.05333	0.290517	7.26	1.30885	4.62667	0.539104
				2nd week	16.2	1.06057	11.8	0.826458	15.3433	0.795005	5.48333	0.372066			HG Manure	Control
				3rd week	20.43	0.262107	16.4333	0.705148	26.2967	0.965004	6.22	0.386911		Mean	21.0856	4.50167
				4th week	22.4267	0.258134	18.8007	0.955842	28.6033	0.560476	4.23333	0.175594		Variance	73.6601	1.46121
				5th week	20.1833	0.493288	18.3267	0.496521	28.8133	0.575529	3.35333	0.302875		Observations	6	6
				6th week	16.6167	0.48346	14.6067	0.22053	20.1967	1.03079	3.09333	0.102144		Hypothesized Mean Difference	0
					16.9594				21.0856	0.195684	4.50167			df	5
												0.786505		t Stat	4.68684
				F-Test Two-Sample for Variances				t-Test: Two-Sample Assuming Equal Variances						P(T<=t) one-tail	0.00270017
														t Critical one-tail	2.01505
					5.9	4.05333			Garden soil	Control				P(T<=t) two-tail	0.00540035
				Mean	19.1713	15.9935		Mean	16.9594	14.0034				t Critical two-tail	2.57058
				Variance	7.14018	8.25652		Variance	35.0669	30.3664
				Observations	5	5		Observations	6	6
				df	4	4		Pooled Variance	32.7166					t-Test: Two-Sample Assuming Unequal Variances
				F	0.864793			Hypothesized Mean Difference	0
				P(F<=f) one-tail	0.445717			df	10						Control	Control
				F Critical one-tail	0.156538			t Stat	0.895119					Mean	14.0034	4.50167
								P(T<=t) one-tail	0.19588					Variance	30.3664	1.46121
								t Critical one-tail	1.81246					Observations	6	6
								P(T<=t) two-tail	0.39176					Hypothesized Mean Difference	0
								t Critical two-tail	2.22814					df	5
														t Stat	4.12552
														P(T<=t) one-tail	0.00456235
														t Critical one-tail	2.01505
														P(T<=t) two-tail	0.0091247
														t Critical two-tail	2.57058

## Sheet: castings
								X (Intial)
	F-Test Two-Sample for Variances												Garden soil						HG Manure
								Substrate	R1	R2	R3	Mean		SD	Sem	R1	R2	R3	Mean	SD	Sem
		Variable 1						pH	8.05	7.9	8.2	8.05		0.15	0.0866025	6.2	6.1	6	6.1	0.1	0.057735
	Mean	9.01507						% Moisture content	18.3	19.2	20.17	19.2233		0.935218	0.0392994	26.5	31.16	27.1	28.2533	2.53506	1.46362
	Variance	148.27						Total organic Carbon %	24.25	25.95	26.07	25.4233		1.01791	1.23506	30.2	33.33	32.55	32.0267	1.6293	0.940679
	Observations	10						Total Phosphate %	0.5	0.6	0.6	0.566667		0.057735	0.145297	0.75	0.65	0.65	0.683333	0.057735	0.0333333
	df	9						% Nitrate	0.21	0.18	0.18	0.19		0.0173205	0.0233333	0.17	0.15	0.14	0.153333	0.0152753	0.00881917
	F	0.893841						% Total Nitrogen	1.19	1.2	1.25	1.21333		0.0321455	0.0285793	2.06	2.02	2	2.02667	0.0503322	0.0290593
	P(F<=f) one-tail	0.434985						Potaasium %	0.48	0.5	0.6	0.526667		0.064291	0.0333333	0.66	0.65	0.65	0.653333	0.05	0.0288675
	F Critical one-tail	0.314575						Fe %	0.04	0.05	0.06	0.05		0.01	0.0057735	0.057	0.055	0.044	0.052	0.007	0.00404145
								Zn %	0.03	0.04	0.021	0.0303333		0.00950438	0.000666667	0.065	0.055	0.06	0.06	0.00208167	0.00120185
								CN ratio	25	28	26	26.3333		1.52753	0.57735	30.01	32.02	31	31.01	16.2057	9.35634
								Y (Final)
Substrate	pH	% moisture content						Substrate	R1	R2	R3	Mean		SD	Sem	R1	R2	R3	Mean	SD	Sem
Garden soil	7.5	25.3						pH	6.9	7.22	7.1	7.07333		0.161658	0.0933333	6.2	6.5	6.3	6.33333	0.152753	0.0881917
	8.2	24.2						% moisture content	25.3	24.2	26.17	25.2233		0.987235	0.569981	26.43	24.65	26.7	25.9267	1.11384	0.643074
	7.2	28.15						Total organic Carbon %	16.9	18.79	19.05	18.2467		1.17347	0.677504	20	19.03	19.52	19.5167	0.485009	0.28002
mean	7.63333	25.8833						Total Phosphate %	0.61	0.62	0.6	0.61		0.01	0.0057735	0.6	0.8	0.8	0.733333	0.11547	0.0666667
SD	0.51316	2.03859						% Nitrate	0.23	0.24	0.22	0.23		0.01	0.0057735	0.18	0.21	0.21	0.2	0.0173205	0.01
Sem	0.296273	1.17698						% total Nitrogen	1.74	1.23	1.18	1.38333		0.309892	0.178916	2.55	2.75	2.35	2.55	0.2	0.11547
Forest waste	6.3	24.9						Potaasium %	0.66	0.5	0.5	0.553333		0.092376	0.0533333	0.8	0.7	0.7	0.733333	0.057735	0.0333333
	7.3	21.5						Fe %	0.053	0.059	0.055	0.0556667		0.00305505	0.00176383	0.053	0.054	0.054	0.0536667	0.00057735	0.000333333
	7.4	23.55						Zn %	0.035	0.027	0.03	0.0306667		0.00404145	0.00233333	0.065	0.063	0.062	0.0633333	0.00152753	0.000881917
mean	7	23.3167						CN ratio	14.55	17.8	14.56	15.6367		1.87351	1.08167	18	19.5	20	19.1667	1.04083	0.600925
SD	0.608276	1.71197
Sem	0.351188	0.988405
Goat Manure	6.8	26.45
	6.5	24.6
	6.3	26.7
mean	6.53333	25.9167
SD	0.251661	1.1471
Sem	0.145297	0.662277

## Sheet: percent increase
		Intial	Means		Means
			Intial		Castings		Percent increase				Substrate	pH	% Moisture content	Total organic Carbon %	Total Phosphate %	% Nitrate	% Total Nitrogen	Potaasium %	Fe %	Zn %	CN ratio
		Substrate	GS Control	GM Control	GS	GM	GS	GM			Garden soil	8.05	19.2233	25.4233	0.566667	0.19	1.21	0.52	0.05	0.0263333	26.5
		pH	8.05	6.1	7.06667	6.33333	-0.139151	0.0368421			GM	6.1	28.2533	32.0267	0.683333	0.153333	2.01667	0.65	0.0492	0.056	31.01
		% Moisture content	19.2233	28.2533	25.2167	25.9267	0.237673	-0.0897403			GS	7.06667	25.2167	18.2467	0.613333	0.223333	1.38333	0.550333	0.0516667	0.0280667	15.6267
		Total organic Carbon %	25.4233	32.0267	18.2467	19.5167	-0.393314	-0.640991			GM	6.33333	25.9267	19.5167	0.733333	0.18	2.55	0.733333	0.0536667	0.0633333	19.1667
		Total Phosphate %	0.566667	0.683333	0.613333	0.733333	0.076087	0.0681818
		% Nitrate	0.19	0.153333	0.233333	0.2	0.185714	0.233333
		% Total Nitrogen	1.21	2.01667	1.38333	2.55	0.125301	0.20915
		Potaasium %	0.52	0.65	0.550333	0.733333	0.0551181	0.113636
		Fe %	0.05	0.0492	0.0516667	0.0536667	0.0322581	0.0832298
		Zn %	0.0263333	0.056	0.0280667	0.0633333	0.0617577	0.115789
		CN ratio	26.5	31.01	15.6267	19.1667	-0.695819	-0.617913
			FOR Gaph
		Regression analysis was carried out using an equation (y

## Sheet: PCA
																		Eigenvalue	Percentage of Variance	Cumulative
																	1	5.69019	0.569	0.569
																	2	3.62003	0.362	0.931
																	3	0.68978	0.069	1
																	4	0	0	1
																			correlation matrics
																	pH	% MC	TOC%	TP %	% Nitrate	% TN	K %	Fe %	Zn %	CN ratio
																pH	0.89	-0.96296	-0.19333	-0.90506	0.35869	-0.83317	-0.83954	-0.21197	-0.87089	-0.07832
																% MC	-0.96296	0.94	0.16778	0.77258	-0.24972	0.66401	0.67317	0.11925	0.70613	0.0099
																TOC%	-0.19333	0.16778	0.93	-0.01028	-0.93859	-0.00635	-0.0076	-0.84309	0.21053	0.97804
																TP %	-0.90506	0.77258	-0.01028	0.95	-0.26937	0.98674	0.98877	0.50616	0.96666	-0.04768
																% Nitrate	0.35869	-0.24972	-0.93859	-0.26937	0.91	-0.30229	-0.29908	0.61107	-0.49437	-0.94909
																% TN	-0.83317	0.66401	-0.00635	0.98674	-0.30229	0.88	0.99992	0.52939	0.97581	-0.01008
																K %	-0.83954	0.67317	-0.0076	0.98877	-0.29908	0.99992	0.87	0.52883	0.97583	-0.014
																Fe %	-0.21197	0.11925	-0.84309	0.50616	0.61107	0.52939	0.52883	0.93	0.33112	-0.80145
																Zn %	-0.87089	0.70613	0.21053	0.96666	-0.49437	0.97581	0.97583	0.33112	0.91	0.19615
																CN ratio	-0.07832	0.0099	0.97804	-0.04768	-0.94909	-0.01008	-0.014	-0.80145	0.19615	0.91
